# Supplementary material for: An Orally Deliverable, Food-Compatible Lyophilized Recombinant Whole-Cell Catalyst for Alcohol-Associated Liver Injury
Source: Microorganisms. 2026 Mar 26;14(4):746. doi: 10.3390/microorganisms14040746 (PMC13119499; doi:10.3390/microorganisms14040746)
Supplement: Supplementary file 1 [file microorganisms-14-00746-s001.zip]

Archive with 1 entries (1 files):
- microorganisms-4182117-supplementary.pdf
